# Supplementary material for: Insights into the Composition and Antibacterial Activity of Amomum tsao-ko Essential Oils from Different Regions Based on GC-MS and GC-IMS
Source: Foods. 2022 May 12;11(10):1402. doi: 10.3390/foods11101402 (PMC9141665; doi:10.3390/foods11101402)
Supplement: Supplementary file 1 [file foods-11-01402-s001.zip]

Archive with 1 entries (1 files):
- polymers-1682403-supplementary.pdf
